# Supplementary material for: Accelerating Vaccine Adjuvant Screening: Early Follicular Dendritic Cell and Germinal Center B Cell Biomarkers Predict Protective Efficacy
Source: Vaccines (Basel). 2025 Sep 28;13(10):1011. doi: 10.3390/vaccines13101011 (PMC12567668; doi:10.3390/vaccines13101011)
Supplement: Supplementary file 1 [file vaccines-13-01011-s001.zip]

Archive with 1 entries (1 files):
- vaccines-3840783-supplementary.pdf
